# Supplementary material for: Combinations of Freeze-Dried Amorphous Vardenafil Hydrochloride with Saccharides as a Way to Enhance Dissolution Rate and Permeability
Source: Pharmaceuticals (Basel). 2021 May 11;14(5):453. doi: 10.3390/ph14050453 (PMC8151567; doi:10.3390/ph14050453)
Supplement: Supplementary file 1 [file pharmaceuticals-14-00453-s001.zip]

Archive with 1 entries (1 files):
- pharmaceuticals-1191144-supplementary.pdf
